# Supplementary material for: Analytical validation of a hybrid-approach combining tumor-informed and tumor-agnostic bespoke ctDNA panel assay for the sensitive detection of minimal residual disease
Source: PLoS One. 2025 Nov 10;20(11):e0334282. doi: 10.1371/journal.pone.0334282 (PMC12599964; doi:10.1371/journal.pone.0334282)
Supplement: S1 Table — (XLSX) [file pone.0334282.s003.xlsx]

## Sheet: S1 Table
S1 Table. Genes covering clinically actionable targets in CancerDetectTM test
APC	ALK	BRAF	BRCA1	BRCA2
EGFR	IDH1	IDH2	KIT	KRAS
MYC	MYCN	NRAS	PDGFRA	PIK3CA
